# Supplementary material for: Annexin A1 Is Increased in the Plasma of Preeclamptic Women
Source: PLoS One. 2015 Sep 23;10(9):e0138475. doi: 10.1371/journal.pone.0138475 (PMC4580581; doi:10.1371/journal.pone.0138475)
Supplement: S1 File — (XLS) [file pone.0138475.s001.xls]

## Sheet: Results
Codes	Classification	us-CRP (mg/L)	AnxA1 mRNA (ΔCt mean)	AnxA1 protein (µg/mL)	sTNF-R1 (pg/mL)	Age (years)	GA (weeks)	Number of pregnancies	BMI (Kg/m2)	GWG (Kg)	SBP (mmHg)	DBP (mmHg)
PL 20	1	3.6	.	56.06	3153.58	23	30	1	18.8	12.0	160	100
PL 22	2	56.0	.	31.55	5411.81	24	37	1	23.1	8.0	160	110
PL 28	1	.	.	40.95	2821.76	17	30	1	21.9	7.0	160	90
PL 33	2	.	.	44.89	3465.01	29	34	2	21.6	12.5	170	110
PL 35	2	.	.	62.42	4492.86	21	37	1	19.0	16.5	190	120
PL 43	1	.	.	58.16	2986.67	26	32	1	22.1	12.5	160	100
PL 49	1	.	.	63.73	3857.48	19	30	1	20.2	7.0	170	110
PL 69	2	.	.	24.38	3479.34	23	38	1	31.1	29.0	170	112
PL 72	2	5.1	.	18.2	2959.05	26	39	1	25.5	11.6	160	100
PL 75	2	.	.	42.4	5961.86	25	39	3	.	.	150	110
PL 113	2	.	.	37.56	5428.6	38	39	1	24.5	25.0	180	100
PL 138	1	.	.	25.36	1479.17	28	32	2	24.9	8.8	180	110
PL 145	2	.	.	63.4	4759.58	27	34	2	21.6	9.5	140	90
PL 146	2	4.3	.	32.65	4020.83	37	35	2	22.3	23.1	160	100
PL 149	2	.	.	45.19	5787.02	20	39	1	21.1	22.3	170	120
PL 172	5	.	.	32.11	1717.83	22	.	0	19.6	.	110	70
PL 176	5	0.0	.	42.96	1529.11	25	.	0	21.4	.	120	80
PL 185	5	0.6	.	26.08	2325.11	23	.	1	20.6	.	110	80
PL 204	1	18.2	.	27.4	3153.58	22	28	1	28.9	12.0	170	130
PL 205	1	17.3	.	56.57	3322.56	24	31	1	24.0	13.0	200	120
PL 209	5	0.9	.	33.55	1579.2	30	.	0	19.3	.	120	80
PL 210	5	2.7	.	16.43	1960.33	23	.	0	19.3	.	100	60
PL 211	5	1.2	.	21.88	1908.95	23	.	0	23.6	.	110	70
PL 215	1	0.7	.	43.53	2180.72	27	31	4	24.2	7.0	180	130
PL 218	1	41.4	.	54.82	6430.28	36	33	2	24.0	16.5	180	110
PL 235	3	2.6	.	27.51	2444.34	30	30	4	23.5	10.0	100	70
PL 237	2	.	.	110.53	.	22	35	2	24.0	23.0	190	120
PL 240	2	.	.	54.83	4231.81	26	36	2	20.4	14.0	160	120
PL 247	1	.	.	24.33	3266	31	30	3	27.6	15.9	180	120
PL 250	3	3.4	.	35.95	3294.25	21	31	1	19.9	12.0	100	70
PL 253	3	.	.	12.01	2457.65	19	28	2	21.4	6.0	120	80
PL 256	4	.	.	49.07	2404.49	27	35	2	22.5	12.7	100	70
PL 257	4	8.0	.	23.21	2862.81	27	38	4	16.8	17.0	100	70
PL 259	4	.	.	32.9	2457.65	28	36	5	27.5	.	110	70
PL 260	3	1.9	.	13.55	2672.28	27	29	2	23.8	11.3	110	70
PL 263	4	5.9	.	21.71	2141.59	32	36	6	24.8	8.5	100	70
PL 267	1	.	.	33.27	2835.43	19	31	1	22.7	14.1	160	110
PL 272	5	0.8	.	43.12	1097.57	17	.	0	19.2	.	120	80
PL 276	5	0.0	.	32.51	1896.13	17	.	0	20.1	.	120	70
PL 280	1	1.7	.	37.73	1806.72	33	28	3	23.1	8.0	180	110
PL 281	1	8.7	.	32.76	3379.36	28	32	2	20.6	6.0	170	110
PL 282	1	.	.	58.47	3725.34	18	30	1	18.6	6.4	174	107
PL 283	4	.	.	34.98	2876.51	23	40	2	23.0	9.0	110	70
PL 285	1	.	.	43.24	.	35	32	3	20.2	30.0	160	100
PL 286	5	.	.	27.9	3393.6	28	.	0	22.4	.	100	60
PL 287	5	13.5	.	14.44	2325.11	22	.	0	21.0	.	110	70
PL 288	5	2.3	.	18.84	1231.91	29	.	1	20.5	.	100	60
PL 290	4	4.4	.	44.09	3237.81	19	40	3	30.1	14.0	100	60
PL 291	5	.	.	38.68	1566.66	23	.	0	25.1	.	110	60
PL 292	4	11.3	.	34.25	3139.6	24	39	2	27.6	12.0	110	70
PL 293	5	.	.	22.3	2024.81	26	.	1	20.2	.	100	60
PL 294	5	1.7	.	30.72	1896.13	15	.	0	23.1	.	120	80
PL 295	5	0.3	.	28.67	1921.78	22	.	1	20.1	.	120	80
PL 296	4	.	.	32.4	3594.54	33	38	3	24.6	6.0	120	80
PL 297	4	.	.	48.56	4601.98	30	40	2	19.5	25.4	110	80
PL 298	4	.	.	44.43	3725.34	18	41	1	26.7	10.4	120	70
PL 299	5	.	.	18.88	1806.72	36	.	1	17.6	.	120	80
PL 305	3	.	.	21.66	3536.82	20	29	2	23.8	10.0	110	70
PL 307	5	.	.	23.04	2537.76	24	.	1	28.5	.	120	80
PL 312	3	5.7	.	17.94	3042.09	23	28	3	18.3	6.0	110	70
PL 313	5	0.7	.	20.7	2272.44	25	.	1	25.2	.	120	80
PL 314	4	6.5	.	21.97	3652.51	20	39	2	19.1	15.7	110	70
PL 317	4	.	.	27.76	2470.97	19	34	1	22.5	12.3	110	70
PL 320	3	3.2	.	16.7	3637.99	18	33	1	18.3	8.7	110	70
PL 324	1	5.2	.	52.59	2037.74	20	33	1	24.8	12.0	160	100
PL 325	1	.	.	79.38	3609.01	38	33	2	26.0	23.0	160	120
PL 327	5	.	.	25.8	.	20	.	0	26.9	.	120	80
PL 329	5	.	.	38.63	.	31	.	2	26.3	.	120	80
PL 338	5	0.8	.	25.63	2037.74	25	.	1	19.3	.	110	60
PL 350	2	16.5	.	29.43	3931.47	31	34	2	26.2	7.0	160	90
PE 6	2	1.7	0.202998	16.3	3167.58	26	40	1	24.2	19.0	150	100
PE 7	2	4.2	0.803662	66.72	2931.49	21	34	3	18.4	9.8	140	100
PE 8	1	12.6	.	24.71	5546.8	19	33	1	21.3	18.0	140	100
PE 10	2	7.4	5.05453	55.18	3195.63	34	36	5	26.3	24.8	140	100
PE 11	2	0.9	4.68159	33.47	3637.99	27	40	1	27.2	14.0	150	100
PE 12	1	9.5	3.46549	42.92	3083.79	23	32	1	26.3	18.4	146	95
PE 13	2	0.5	1.47111	94.7	4446.39	21	38	1	23.6	9.0	140	102
PE 16	2	6.4	1.94182	65.16	3365.14	20	38	1	20.4	22.0	140	100
PE 17	2	24.1	.	30.55	4156.05	23	37	1	24.1	23.0	150	100
PE 18	2	28.4	4.74219	28.02	3195.63	30	38	2	24.6	12.0	150	100
PE 1	2	.	1.57375	32.78	.	26	36	5	32.0	7.0	160	90
PE 2	2	20.4	1.91777	44.28	.	20	36	1	20.3	.	160	100
PE 3	1	14.5	.	22.46	.	27	31	5	18.7	10.0	170	115
PE 4	2	24.3	4.41357	80.35	.	28	34	1	19.8	21.0	160	110
PE 5	1	2.0	.	113.9	.	27	32	2	26.4	13.0	170	105
PE 9	2	3.4	3.57161	64.67	.	16	41	1	19.5	18.0	175	112
PE 14	1	4.1	2.64242	108.63	.	26	31	2	24.1	6.0	170	110
PE 15	1	8.1	2.05278	120.05	.	35	27	1	23.5	20.5	180	110
PE 19	2	4.5	2.03877	74.14	.	22	34	2	28.7	10.0	160	112
PE 20	2	7.4	0.284421	42.9	.	44	37	1	28.7	26.0	170	110
PE 21	2	3.6	0.52188	145.01	.	28	36	2	23.1	11.0	164	110
Norm 1	4	5.7	3.01161	57.49	.	24	36	1	28.7	17.0	110	80
Norm 2	4	3.8	4.48411	47.98	.	28	38	6	26.1	6.6	110	70
Norm 3	4	2.0	3.04749	27.21	.	34	38	2	21.2	13.0	120	80
Norm 4	4	2.7	2.08429	28.61	.	22	39	1	19.8	18.0	110	70
Norm 5	4	3.7	4.13242	45.88	.	23	37	3	19.8	15.0	120	70
Norm 6	3	3.9	2.05037	44.41	.	24	32	2	20.1	12.0	120	80
Norm 7	3	0.1	1.45074	50.08	.	17	30	1	20.7	11.5	100	80
Norm 8	4	5.3	.	61.28	.	26	36	1	27.5	13.5	100	80
Norm 9	4	7.4	3.95846	142.55	.	27	39	4	22.0	9.0	90	60
Norm 10	4	3.4	5.73581	53.39	.	37	36	4	21.9	9.0	100	60
Norm 11	3	0.6	.	38.67	.	35	33	1	30.9	10.3	100	60
Norm 12	4	8.6	5.31229	29.09	.	28	40	2	26.1	14.0	120	60
Norm 13	3	34.0	5.25536	29.15	.	28	30	2	30.9	5.0	110	60
Norm 14	3	5.9	0.312842	48.92	.	31	30	1	24.8	4.8	100	80
Norm 15	4	3.9	6.21831	58.85	.	19	37	2	21.6	19.0	120	70
Norm 16	4	12.2	.	60.1	.	27	40	1	24.7	11.0	120	80
Norm 17	3	3.4	0.562097	48.27	.	37	32	2	24.8	7.0	100	60
Norm 18	4	9.2	1.35625	55.93	.	38	38	2	21.6	6.8	100	70
Norm 19	3	1.7	2.51967	55.82	.	37	28	1	20.7	6.0	110	70
NG 1	5	0.4	.	47.22	.	30	.	1	28.4	.	110	80
NG 2	5	0.2	3.64676	46.79	.	37	.	2	22.3	.	120	80
NG 3	5	0.0	.	51.47	.	25	.	0	24.9	.	120	80
NG 4	5	13.5	.	63.53	.	33	.	2	26.0	.	120	80
NG 5	5	3.0	.	32.17	.	31	.	1	21.5	.	120	80
NG 6	5	2.3	.	40.0	.	33	.	1	19.6	.	110	70
NG 7	5	1.8	2.14034	49.25	.	22	.	1	23.9	.	120	80
NG 8	5	1.6	.	35.88	.	40	.	1	25.6	.	120	80
NG 9	5	1.6	6.02654	57.06	.	22	.	0	23.9	.	110	80
NG 10	5	0.2	5.52169	40.35	.	24	.	1	21.8	.	90	80
NG 12	5	8.1	1.01889	42.72	.	27	.	2	19.0	.	120	80
NG 13	5	7.5	2.90554	14.93	.	21	.	0	21.6	.	120	80
NG 14	5	5.0	7.56568	38.78	.	24	.	0	21.4	.	120	80
NG 15	5	4.0	1.18786	31.89	.	29	.	1	29.1	.	100	60
NG 16	5	0.0	0.374643	19.71	.	20	.	0	19.1	.	90	60
NG 17	5	0.1	1.47404	182.16	.	27	.	0	20.1	.	120	80
NG 18	5	0.1	4.40097	52.53	.	25	.	0	20.7	.	120	80
NG 19	5	6.5	3.45611	40.97	.	21	.	0	20.7	.	110	70
NG 20	5	0.9	.	39.76	.	24	.	0	20.3	.	120	80

## Sheet: Dictionary
Codes	Patients' codes
Classification	Classification of the studied groups (1: Early PE; 2: Late PE; 3: Normotensive pregnant women with GA<34 weeks; 4: normotensive pregnant women with GA≥34 weeks; 5: non-pregnant women)
us-CRP	Ultrasensitive C reactive protein
AnxA1	Annexin A1
sTNF-R1	Soluble tumor necrosis factor alpha receptor type 1
GA	Gestational age
BMI	Body mass index (before pregnancy)
GWG	Gestational weight gain
SBP	Systolic blood pressure
DBP	Diastolic blood pressure
.	Missing/not applicable
Note:	"comma" symbol is equivalent to "dot" symbol in column D
